# Supplementary material for: Role of SNPs in the Biogenesis of Mature miRNAs
Source: Biomed Res Int. 2021 Jun 17;2021:2403418. doi: 10.1155/2021/2403418 (PMC8233088; doi:10.1155/2021/2403418)
Supplement: Supplementary Materials — Additional file 1 Table S1: the database miRSNPBase (xls). Additional file 2 Table S2: the list of pre-miRNAs in miRSNPBase which is classified based on mature miRNA in the 5′ arm or 3′ arm (xls). Additional file 3 Table S3: all the iso-pre-miRNAs, nor-pre-miRNAs, nor-SNPs, and iso-SNPs associated with four splicing sites (xls). Additional file 4 Table S4: the pre-miRNAs and SNPs associated with the normal and isomiRs (xls). Additional file 5 Table S5: the pre-miRNAs, iso-SNPs, and isomiRs of HG00097 (xls). Additional file 6 Table S6: the isomiRs and iso-SNP of 18 GBR populations (xls). Additional file 7 Table S7: the verified isomiRs of 18 GBR (xls). Additional file 8 Table S8: the iso-pre-miRNA candidates and the verified iso-pre-miRNAs of 18 GBR samples (xls). [file 2403418.f1.zip]

Archive with 8 entries (8 files):
- 2403418.f1/Supp Tab S1.pdf
- 2403418.f1/Supp Tab S2.pdf
- 2403418.f1/Supp Tab S3.pdf
- 2403418.f1/Supp Tab S4.pdf
- 2403418.f1/Supp Tab S5.pdf
- 2403418.f1/Supp Tab S6.pdf
- 2403418.f1/Supp Tab S7.pdf
- 2403418.f1/Supp Tab S8.pdf
